# Supplementary material for: The impact of exercise on cognitive function and brain health across the lifespan: A systematic review
Source: Ibrain. 2026 Jun 14;12(2):190–200. doi: 10.1002/ibra.70024 (PMC13310238; doi:10.1002/ibra.70024)
Supplement: Supplementary file 1 — Supporting File 1. [file IBRA-12-190-s003.xlsx]

## Sheet: Supplementary_S3_Quality_Apprai
Ref #	Author (Year)	Study Design	RCT Q1	RCT Q2	RCT Q3	RCT Q4	RCT Q5	RCT Q6	RCT Q7	RCT Q8	RCT Q9	RCT Q10	RCT Q11	RCT Q12	RCT Q13	QE Q1	QE Q2	QE Q3	QE Q4	QE Q5	QE Q6	QE Q7	QE Q8	QE Q9	Overall Rating	Appraisal Decision
1	Erickson KI et al. (2011)	RCT	Y	Y	Y	U	U	Y	Y	Y	Y	Y	Y	Y	Y	N/A	N/A	N/A	N/A	N/A	N/A	N/A	N/A	N/A	High	Include
2	Venezia AC et al. (2017)	Animal Experimental	N/A	N/A	N/A	N/A	N/A	N/A	N/A	N/A	N/A	N/A	N/A	N/A	N/A	Y	Y	Y	Y	Y	Y	Y	Y	Y	High	Include
3	Tian Q et al. (2016)	Longitudinal Cohort	N/A	N/A	N/A	N/A	N/A	N/A	N/A	N/A	N/A	N/A	N/A	N/A	N/A	N/A	N/A	N/A	N/A	N/A	N/A	N/A	N/A	N/A	Moderate	Include (Observational)
4	Vesperman CJ et al. (2018)	Longitudinal Cohort	N/A	N/A	N/A	N/A	N/A	N/A	N/A	N/A	N/A	N/A	N/A	N/A	N/A	N/A	N/A	N/A	N/A	N/A	N/A	N/A	N/A	N/A	Moderate	Include (Observational)
5	Liu Y et al. (2024)	Animal Quasi-Experimental	N/A	N/A	N/A	N/A	N/A	N/A	N/A	N/A	N/A	N/A	N/A	N/A	N/A	Y	Y	Y	Y	Y	Y	Y	Y	Y	High	Include
6	Park SS et al. (2024)	Animal Quasi-Experimental	N/A	N/A	N/A	N/A	N/A	N/A	N/A	N/A	N/A	N/A	N/A	N/A	N/A	Y	Y	Y	Y	Y	Y	Y	Y	Y	High	Include
7	Li X et al. (2019)	Animal Quasi-Experimental	N/A	N/A	N/A	N/A	N/A	N/A	N/A	N/A	N/A	N/A	N/A	N/A	N/A	Y	Y	Y	Y	Y	Y	Y	Y	Y	High	Include
8	Huang CX et al. (2022)	Animal Quasi-Experimental	N/A	N/A	N/A	N/A	N/A	N/A	N/A	N/A	N/A	N/A	N/A	N/A	N/A	Y	Y	Y	Y	Y	Y	Y	Y	Y	High	Include
9	Magalhaes C et al. (2024)	Animal Quasi-Experimental	N/A	N/A	N/A	N/A	N/A	N/A	N/A	N/A	N/A	N/A	N/A	N/A	N/A	Y	Y	Y	Y	Y	Y	Y	Y	Y	High	Include
10	Castellano CA et al. (2017)	RCT (Pilot)	Y	Y	Y	U	U	U	Y	Y	Y	Y	Y	Y	Y	N/A	N/A	N/A	N/A	N/A	N/A	N/A	N/A	N/A	Moderate	Include (Q3 Q5 Q6 Unclear)
11	Vilela TC et al. (2018)	Animal Quasi-Experimental	N/A	N/A	N/A	N/A	N/A	N/A	N/A	N/A	N/A	N/A	N/A	N/A	N/A	Y	Y	Y	Y	Y	Y	Y	Y	Y	High	Include
12	Pelosin E et al. (2021)	RCT	Y	Y	Y	U	U	Y	Y	Y	Y	Y	Y	Y	Y	N/A	N/A	N/A	N/A	N/A	N/A	N/A	N/A	N/A	Moderate	Include (Q5 Q6 Unclear)
13	Chen Y, Chen Y (2025)	RCT	Y	Y	Y	U	U	Y	Y	Y	Y	Y	Y	Y	Y	N/A	N/A	N/A	N/A	N/A	N/A	N/A	N/A	N/A	High	Include (Q5 Q6 Unclear)
14	Patelaki E et al. (2023)	Quasi-Experimental	N/A	N/A	N/A	N/A	N/A	N/A	N/A	N/A	N/A	N/A	N/A	N/A	N/A	Y	Y	Y	Y	Y	Y	Y	Y	Y	High	Include
15	Petrella AFM et al. (2019)	RCT	Y	Y	Y	Y	Y	Y	Y	Y	Y	Y	Y	Y	Y	N/A	N/A	N/A	N/A	N/A	N/A	N/A	N/A	N/A	High	Include (All criteria met)
16	Teixeira CV et al. (2016)	Cross-Sectional	N/A	N/A	N/A	N/A	N/A	N/A	N/A	N/A	N/A	N/A	N/A	N/A	N/A	N/A	N/A	N/A	N/A	N/A	N/A	N/A	N/A	N/A	Moderate	Include (Observational)
17	Lake SL et al. (2022)	RCT	Y	Y	Y	Y	Y	Y	Y	Y	Y	Y	Y	Y	Y	N/A	N/A	N/A	N/A	N/A	N/A	N/A	N/A	N/A	High	Include (All criteria met)
18	Hayes SM et al. (2017)	Cross-Sectional	N/A	N/A	N/A	N/A	N/A	N/A	N/A	N/A	N/A	N/A	N/A	N/A	N/A	N/A	N/A	N/A	N/A	N/A	N/A	N/A	N/A	N/A	Moderate	Include (Observational)
19	Xiong JY et al. (2015)	Animal Quasi-Experimental	N/A	N/A	N/A	N/A	N/A	N/A	N/A	N/A	N/A	N/A	N/A	N/A	N/A	Y	Y	Y	Y	Y	Y	Y	Y	Y	High	Include (All criteria met)
20	Ohtomo R et al. (2021)	Animal Quasi-Experimental	N/A	N/A	N/A	N/A	N/A	N/A	N/A	N/A	N/A	N/A	N/A	N/A	N/A	Y	Y	Y	Y	Y	U	Y	Y	Y	Moderate	Include (Q6 Unclear)
21	Wu J et al. (2024)	Animal Quasi-Experimental	N/A	N/A	N/A	N/A	N/A	N/A	N/A	N/A	N/A	N/A	N/A	N/A	N/A	Y	Y	Y	Y	Y	Y	Y	Y	Y	High	Include
22	Mela V et al. (2020)	Animal Quasi-Experimental	N/A	N/A	N/A	N/A	N/A	N/A	N/A	N/A	N/A	N/A	N/A	N/A	N/A	Y	Y	Y	Y	Y	Y	Y	Y	Y	High	Include
23	Fattoretti P et al. (2018)	Animal Quasi-Experimental	N/A	N/A	N/A	N/A	N/A	N/A	N/A	N/A	N/A	N/A	N/A	N/A	N/A	Y	Y	Y	Y	Y	Y	Y	Y	Y	High	Include
24	Fattoretti P et al. (2019)	Animal Quasi-Experimental	N/A	N/A	N/A	N/A	N/A	N/A	N/A	N/A	N/A	N/A	N/A	N/A	N/A	Y	Y	Y	Y	Y	Y	Y	Y	Y	Moderate	Include with Caution (No exercise intervention)
25	Cardoso FDS et al. (2017)	Animal Quasi-Experimental	N/A	N/A	N/A	N/A	N/A	N/A	N/A	N/A	N/A	N/A	N/A	N/A	N/A	Y	Y	Y	Y	Y	Y	Y	Y	Y	High	Include
26	Niu Y et al. (2018)	Animal Quasi-Experimental	N/A	N/A	N/A	N/A	N/A	N/A	N/A	N/A	N/A	N/A	N/A	N/A	N/A	Y	Y	Y	Y	Y	Y	Y	Y	Y	High	Include
27	Tang Y et al. (2018)	Animal Quasi-Experimental	N/A	N/A	N/A	N/A	N/A	N/A	N/A	N/A	N/A	N/A	N/A	N/A	N/A	Y	Y	Y	Y	Y	Y	Y	Y	Y	High	Include
28	Hood RL et al. (2016)	Animal Quasi-Experimental	N/A	N/A	N/A	N/A	N/A	N/A	N/A	N/A	N/A	N/A	N/A	N/A	N/A	Y	Y	Y	Y	Y	U	Y	Y	Y	Moderate	Include (Q6 Unclear)
29	Yuk KH et al. (2023)	Animal Quasi-Experimental	N/A	N/A	N/A	N/A	N/A	N/A	N/A	N/A	N/A	N/A	N/A	N/A	N/A	Y	Y	Y	Y	Y	Y	Y	Y	Y	High	Include
30	Osali A (2020)	RCT	Y	Y	Y	U	U	Y	Y	Y	Y	Y	Y	Y	Y	N/A	N/A	N/A	N/A	N/A	N/A	N/A	N/A	N/A	Moderate	Include (Q5 Q6 Unclear)
31	Ruan S et al. (2025)	Animal Quasi-Experimental	N/A	N/A	N/A	N/A	N/A	N/A	N/A	N/A	N/A	N/A	N/A	N/A	N/A	Y	Y	Y	Y	Y	Y	Y	Y	Y	High	Include
32	Gaitan JM et al. (2021)	RCT	Y	Y	Y	U	U	Y	Y	Y	Y	Y	Y	Y	Y	N/A	N/A	N/A	N/A	N/A	N/A	N/A	N/A	N/A	High	Include (Q5 Q6 Unclear)
33	Moon HY et al. (2016)	Human Experimental / Animal	Y	Y	Y	U	U	Y	Y	Y	Y	Y	Y	Y	Y	N/A	N/A	N/A	N/A	N/A	N/A	N/A	N/A	N/A	Moderate	Include (Mixed design)
34	Mochon-Benguigui S et al. (2021)	Cross-Sectional Cohort	N/A	N/A	N/A	N/A	N/A	N/A	N/A	N/A	N/A	N/A	N/A	N/A	N/A	N/A	N/A	N/A	N/A	N/A	N/A	N/A	N/A	N/A	Moderate	Include (Observational)
35	Choi JW et al. (2024)	Animal Quasi-Experimental	N/A	N/A	N/A	N/A	N/A	N/A	N/A	N/A	N/A	N/A	N/A	N/A	N/A	Y	Y	Y	Y	Y	Y	Y	Y	Y	High	Include (All criteria met)
36	Jin Y et al. (2023)	Animal Quasi-Experimental	N/A	N/A	N/A	N/A	N/A	N/A	N/A	N/A	N/A	N/A	N/A	N/A	N/A	Y	Y	Y	Y	Y	Y	Y	Y	Y	High	Include
37	Cechinel LR et al. (2016)	Animal Quasi-Experimental	N/A	N/A	N/A	N/A	N/A	N/A	N/A	N/A	N/A	N/A	N/A	N/A	N/A	Y	Y	Y	Y	Y	Y	Y	Y	Y	High	Include
