# Supplementary material for: The impact of exercise on cognitive function and brain health across the lifespan: A systematic review
Source: Ibrain. 2026 Jun 14;12(2):190–200. doi: 10.1002/ibra.70024 (PMC13310238; doi:10.1002/ibra.70024)
Supplement: Supplementary file 2 — Supporting File 2. [file IBRA-12-190-s001.xlsx]

## Sheet: Supplementary_Table_1_Complete_
Ref #	Author (Year)	Theme / Category	Study Design	Population (N, Species, Age, Health Status)	Intervention Parameters	Primary Outcomes	Key Findings	JBI Quality Appraisal
1	Erickson KI et al. (2011)	Older Adults	RCT	Older adults (n=120); healthy sedentary; mean age ~65-70 years	Aerobic walking; 3×/week; 40 min/session; moderate intensity; 1-year duration	Hippocampal volume (MRI), spatial memory	Aerobic exercise training increased hippocampal volume and improved memory in older adults	High
2	Venezia AC et al. (2017)	Molecular Mechanisms	Animal Experimental	Rodents; acute exercise model	Single bout of aerobic exercise; chronic exercise comparison	Hippocampal BDNF, noradrenaline	A single bout of exercise increases hippocampal BDNF; effect amplified by chronic exercise training	High
3	Tian Q et al. (2016)	Middle-Aged Adults	Longitudinal Cohort	BLSA participants; midlife and late-life adults; n~120; community-dwelling	Cardiorespiratory fitness (CRF) measured by maximal exercise test; observational	Brain volume changes (MRI), gray matter volume	Higher midlife and late-life CRF associated with greater brain volume and reduced atrophy in late adulthood	Moderate
4	Vesperman CJ et al. (2018)	Middle-Aged Adults	Longitudinal Cohort	At-risk middle-aged adults; n~80; WRAP cohort	Cardiorespiratory fitness assessed via VO₂ max; observational	White matter hyperintensities (WMH) progression	Higher CRF attenuates age-associated aggregation of WMH in at-risk cohorts	Moderate
5	Liu Y et al. (2024)	Molecular Mechanisms	Animal Quasi-Experimental	D-gal-induced accelerated aging mice; male; n=40	Treadmill aerobic exercise; 8 weeks; moderate intensity	Microglia activation, neuroinflammation, RIPK1, NF-κB, JNK, hippocampal pathology	Aerobic exercise suppresses microglia activation and neuroinflammation via RIPK1-mediated MAP3K5/JNK and NF-κB pathways	High
6	Park SS et al. (2024)	Molecular Mechanisms	Animal Quasi-Experimental	Old male rats; n=24; 20 months old	Treadmill exercise; 8 weeks; 30 min/day; 5 days/week	Memory function (Morris water maze), gut microbiota composition	Treadmill exercise improved memory function and altered gut microbiota composition in aged rats	High
7	Li X et al. (2019)	Molecular Mechanisms	Animal Quasi-Experimental	Senescence-accelerated mice prone 8 (SAMP8); male; n=24	Treadmill exercise; 8 weeks; moderate intensity	Hippocampal BDNF expression, epigenetic alterations (DNA methylation, histone modifications)	Exercise enhances hippocampal BDNF accompanied by epigenetic alterations in SAMP8 mice	High
8	Huang CX et al. (2022)	Middle-Aged Adults	Animal Quasi-Experimental	Middle-aged female and male rats; 12 months old; n=40	Running exercise; 4 months; voluntary wheel running or treadmill	Spatial learning ability (MWM), white matter volume, microvessel density	4-month running exercise improved spatial learning, white matter volume, and microvessels in middle-aged rats	High
9	Magalhães C et al. (2024)	Molecular Mechanisms	Animal Quasi-Experimental	Aged male rats; 22-24 months; n=32	Accumulated HIIT; 8 weeks; high-intensity interval treadmill running	Anxiety-like behaviors, depression-like behaviors, cognitive function, memory-related proteins (BDNF, CaMKII)	Accumulated HIIT inhibited anxiety and depression, improved cognitive function, and upregulated memory-related proteins in aged rats	High
10	Castellano CA et al. (2017)	Older Adults / Neurodegenerative	RCT (Pilot)	Mild Alzheimer's disease patients; n=21; mean age ~75 years	Aerobic training; 3 months; 3×/week; 45 min/session; moderate intensity (60-70% HR reserve)	Brain energy metabolism (FDG-PET, ketone uptake), cognition	3-month aerobic training improved brain energy metabolism via increased ketone uptake in mild AD	Moderate — Q3 (blinding) Unclear; remainder Yes
11	Vilela TC et al. (2018)	Molecular Mechanisms	Animal Quasi-Experimental	Aged male rats; 24 months; n=24	Aerobic + strength training; 12 weeks; treadmill + ladder climbing	Oxidative stress parameters, skeletal muscle cellular components, BDNF, memory	Aerobic and strength training induced oxidative stress changes and upregulated neurotrophic factors; improved memory	High
12	Pelosin E et al. (2021)	Older Adults / Neurodegenerative (PD)	RCT	Parkinson's disease patients; n=30; Hoehn & Yahr II-III; mean age ~65 years	Motor-cognitive treadmill training with virtual reality; 6 vs 12 weeks; 3×/week; 30 min/session	Gait performance (dual-task), cognitive flexibility, executive function, fall risk	Motor-cognitive VR treadmill training improved gait and cognitive function in PD; longer duration (12 weeks) yielded greater benefits	Moderate — Q5 (blinding) Unclear; remainder Yes
13	Chen Y, Chen Y (2025)	Older Adults / Neurodegenerative (PD)	RCT	Early-stage Parkinson's disease patients; n=60; Hoehn & Yahr I-II	Combined aerobic and resistance exercise; 12 weeks; 3×/week; 60 min/session	Cognitive processing speed (Trail Making Test), motor function, quality of life	Combined aerobic and resistance exercise enhanced cognitive processing speed beyond aerobic exercise alone in early PD	High
14	Patelaki E et al. (2023)	Young Adults	Quasi-Experimental (MoBI)	Young healthy adults; n=40; age 18-30 years	Dual-task walking with cognitive task; single session; overground treadmill	Frontal EEG activity (MoBI), cognitive task performance, inhibitory control	Young adults who improved dual-task walking showed reduced frontal EEG activity, indicating efficient cognitive resource reallocation	High
15	Petrella AFM et al. (2019)	Young Adults / Middle-Aged	RCT	Young and older adults; n=48; age range 18-35 and 65-80 years	Single bout of aerobic exercise (10 min); cycling; light, moderate, vigorous intensities	Executive function (Stroop, Flanker), post-exercise cognitive benefit	Brief 10-minute aerobic exercise improved executive function regardless of intensity or baseline fitness	High — All JBI criteria Yes
16	Teixeira CV et al. (2016)	Middle-Aged / Older Adults	Cross-Sectional	Amnestic mild cognitive impairment (aMCI) elderly; n=30; mean age ~72 years	Cardiorespiratory fitness assessed via VO₂ peak; observational	Brain structures (MRI gray matter volume), aerobic fitness	Higher aerobic fitness associated with greater gray matter volume in frontal cortex and other regions in aMCI elderly	Moderate
17	Lake SL et al. (2022)	Older Adults	RCT	Older men and women; n=52; mean age ~66 years; Brain in Motion study	Aerobic exercise training; 6 months; 3×/week; 40 min/session; moderate intensity	Cerebrovascular responses (cerebral blood flow, resistance), submaximal exercise physiology	6-month aerobic exercise improved cerebrovascular function, increasing cerebral blood flow and reducing vascular resistance	High — All JBI criteria Yes
18	Hayes SM et al. (2017)	Older Adults	Cross-Sectional	Older adults; n=50; mean age ~70 years; cognitively normal or mildly impaired	Cardiorespiratory fitness assessed via VO₂ max; observational	fMRI activity during associative encoding, source memory performance	Higher CRF correlated with increased fMRI activity in prefrontal cortex, thalamus, and hippocampus during encoding; better source memory	Moderate
19	Xiong JY et al. (2015)	Older Adults / Neurodegenerative (AD)	Animal Quasi-Experimental	Male APPswe/PS1dE9 transgenic mice; Alzheimer's model; n=24; 12 months old	Long-term treadmill exercise; 12 weeks; 30 min/day; 5 days/week; moderate intensity	Spatial memory (MWM), BDNF expression, microglia activation (Iba1)	Long-term treadmill exercise improved spatial memory by upregulating BDNF and reducing activated microglia in AD mice	High — All JBI criteria Yes
20	Ohtomo R et al. (2021)	Older Adults / Neurodegenerative (SIVD)	Animal Quasi-Experimental	Middle-aged subcortical ischemic vascular dementia (SIVD) mice; bilateral carotid artery stenosis model; n=30	Treadmill exercise during cerebral hypoperfusion; 6 weeks; 30 min/day; 5 days/week	Cognitive function (MWM, novel object recognition), hippocampal pathology	Treadmill exercise during cerebral hypoperfusion had limited effects on cognitive function in middle-aged SIVD mice	Moderate
21	Wu J et al. (2024)	Molecular Mechanisms	Animal Quasi-Experimental	C57BL/6 mice; high-fat diet-induced metabolic dysfunction; n=32	Regular treadmill exercise; 8 weeks; 60 min/day; 5 days/week; moderate intensity	Depressive-like behaviors (FST, TST), hippocampal neuronal autophagy, synaptic plasticity	Regular exercise ameliorated high-fat diet-induced depressive-like behaviors by activating hippocampal autophagy and enhancing synaptic plasticity	High
22	Mela V et al. (2020)	Molecular Mechanisms	Animal Quasi-Experimental	Aged male mice; 18-20 months; C57BL/6; n=24	Exercise-induced re-programming; 8 weeks; voluntary wheel running or treadmill	Microglial metabolic profile (glycolysis, oxidative phosphorylation), senescence markers (p16, p21), neuroinflammation	Exercise re-programmed age-related metabolic changes in microglia and reduced senescent cell burden in aged mice	High
23	Fattoretti P et al. (2018)	Molecular Mechanisms	Animal Quasi-Experimental	Old male mice; 24 months; C57BL/6; n=24	Aerobic physical activity (treadmill running); 4 weeks; 30 min/day; 5 days/week; moderate intensity	Synaptic ultrastructure (electron microscopy), hippocampal morphology	Aerobic exercise positively modulated synaptic ultrastructure in the old mouse hippocampus	High
24	Fattoretti P et al. (2019)	Molecular Mechanisms	Animal Quasi-Experimental	Old male mice; 24 months; C57BL/6; n=24	Testosterone administration (independent of exercise); subcutaneous implant	Synaptic density in gyrus dentatus (electron microscopy)	Testosterone administration increased synaptic density in the gyrus dentatus independently of physical exercise	Moderate — NOTE: This study does not include an exercise intervention
25	Cardoso FDS et al. (2017)	Middle-Aged Adults	Animal Quasi-Experimental	Middle-aged male rats; 12-14 months; Wistar; n=24	Aerobic exercise (treadmill running); 4 weeks; 30 min/day; 5 days/week; moderate intensity	Hippocampal ERK and p38 activation (Western blot), memory (MWM)	Aerobic exercise reduced hippocampal ERK and p38 activation and improved memory in middle-aged rats	High
26	Niu Y et al. (2018)	Older Adults / Vascular Cognitive Impairment	Animal Quasi-Experimental	Male rats; vascular cognitive impairment model (bilateral common carotid artery occlusion); n=40	Aerobic exercise (treadmill running); 4 weeks; 30 min/day; 5 days/week	Vascular cognitive impairment (MWM), NF-κB/miR-503/BDNF pathway	Aerobic exercise relieved vascular cognitive impairment via modulation of NF-κB/miR-503/BDNF pathway	High
27	Tang Y et al. (2018)	Older Adults / Cerebral Ischemia	Animal Quasi-Experimental	Male Sprague-Dawley rats; middle cerebral artery occlusion (MCAO) model; n=48	Treadmill exercise; 2 weeks post-stroke; 30 min/day; 5 days/week; low-to-moderate intensity	Cerebral angiogenesis, MT1-MMP expression, RECK expression, neurological function (mNSS)	Treadmill exercise promoted cerebral angiogenesis via MT1-MMP upregulation and RECK reduction after ischemia	High
28	Hood RL et al. (2016)	Older Adults / Neurodegenerative (PD)	Animal Quasi-Experimental	Aged male mice; 18-20 months; progressive MPTP-induced PD model; n=40	Exercise intervention (treadmill running); 4 weeks; 30 min/day; 5 days/week	Spontaneous locomotion (open field), dopaminergic system loss (TH+ neurons), oxidative stress, inflammation	Exercise increased spontaneous locomotion but failed to attenuate dopaminergic system loss in progressive MPTP model	Moderate
29	Yuk KH et al. (2023)	Molecular Mechanisms	Animal Quasi-Experimental	Male C57BL/6 mice; n=32; 8 weeks old	Distinct exercise modes: treadmill running vs swimming; 4 weeks; 30 min/day; 5 days/week	Mood-related behavior (FST, TST, open field), hippocampal gene expression patterns	Distinct exercise modes regulated mood disorders through different hippocampal gene expression patterns	High
30	Osali A (2020)	Older Adults	RCT	Elderly females with metabolic syndrome; n=40; age 60-75 years	Aerobic exercise + nano-curcumin supplementation; 6 weeks; 3×/week; 45 min/session; moderate intensity	Inflammatory markers (IL-6, TNF-α, IL-10), mood, stress biomarkers	Aerobic exercise and nano-curcumin improved inflammation profile (reduced IL-6, increased IL-10) in elderly females with metabolic syndrome	Moderate
31	Ruan S et al. (2025)	Molecular Mechanisms / Metabolic	Animal Quasi-Experimental	Type 2 diabetes mellitus (T2DM) mice; db/db or STZ model; n=24	Aerobic exercise (treadmill running); 8 weeks; 30 min/day; 5 days/week; moderate intensity	Cognitive impairment (MWM), gut microbiota composition, metabolomics	Aerobic exercise alleviated cognitive impairment in T2DM mice through modulation of gut microbiota	High
32	Gaitán JM et al. (2021)	Middle-Aged Adults	RCT	Late middle-aged adults at risk for Alzheimer's disease; n=65; age 50-65 years; sedentary	Aerobic exercise training; 26 weeks; 3-4×/week; 45-60 min/session; moderate-to-vigorous intensity	Systemic biomarkers (plasma Cathepsin B, BDNF, VEGF), cognition (memory, executive function)	26 weeks of aerobic exercise increased plasma Cathepsin B, correlating with improved cognition in at-risk middle-aged adults	High
33	Moon HY et al. (2016)	Molecular Mechanisms	Human Experimental / Animal	Humans (n=?) and mice; running intervention	Running exercise; chronic aerobic training	Systemic Cathepsin B secretion, memory function	Running-induced systemic cathepsin B secretion is associated with memory function; mechanistic link between peripheral biomarker and cognition	Moderate
34	Mochón-Benguigui S et al. (2021)	Middle-Aged Adults	Cross-Sectional Cohort	Sedentary middle-aged adults; FIT-AGEING study; n=74; age 40-65 years	Physical activity and fitness assessed objectively (accelerometry, VO₂ max); observational	Sleep quality (actigraphy, questionnaires), physical activity, cardiorespiratory fitness	Higher physical activity and fitness associated with better sleep quality in sedentary middle-aged adults	Moderate
35	Choi JW et al. (2024)	Molecular Mechanisms	Animal Quasi-Experimental	Male C57BL/6 mice; LPS-induced cognitive dysfunction model; n=32	Aerobic exercise (treadmill running); 4 weeks; 30 min/day; 5 days/week; moderate intensity	Cognitive dysfunction (MWM, novel object recognition), oxidative stress, glial activation (GFAP, Iba1), neuroinflammation	Aerobic exercise attenuated LPS-induced cognitive dysfunction by reducing oxidative stress, glial activation, and neuroinflammation	High — All JBI criteria Yes
36	Jin Y et al. (2023)	Molecular Mechanisms	Animal Quasi-Experimental	Aging male C57BL/6 mice; 18 months; n=24	Treadmill exercise; 8 weeks; 30 min/day; 5 days/week; moderate intensity	Transcriptome sequencing (different brain regions), bioinformatics analysis, gene expression	Exercise reversed key gene expression changes and inhibited NOD-like receptor signaling pathway in aging mice	High
37	Cechinel LR et al. (2016)	Molecular Mechanisms	Animal Quasi-Experimental	Male Wistar rats; 3, 12, and 24 months old; n=48	Treadmill exercise; age-dependent protocols (daily moderate); 4-8 weeks	Epigenetic changes (histone H4 acetylation, DNA methylation) in prefrontal cortex	Treadmill exercise induced age and protocol-dependent epigenetic changes in prefrontal cortex of rats	High
